# Supplementary material for: Inside out Approach to Rotator State in Hydrogen-Bonded System—Experimental and Theoretical Cross-Examination in n-Octanol
Source: Int J Mol Sci. 2022 Feb 15;23(4):2138. doi: 10.3390/ijms23042138 (PMC8877557; doi:10.3390/ijms23042138)
Supplement: Supplementary file 1 [file ijms-23-02138-s001.zip]

Archive with 1 entries (1 files):
- ijms-1565098-supplementary.pdf
